# Supplementary material for: A multistrain approach to studying the mechanisms underlying compatibility in the interaction between Biomphalaria glabrata and Schistosoma mansoni
Source: PLoS Negl Trop Dis. 2017 Mar 2;11(3):e0005398. doi: 10.1371/journal.pntd.0005398 (PMC5349689; doi:10.1371/journal.pntd.0005398)
Supplement: S1 Table — (XLS) [file pntd.0005398.s002.xls]

## Sheet: Sm LE
S1 Table: Variants of cDNA obtained from 11 individual sporocysts of Sm LE strain
Sm LE strain
inda	SmPoMucb	TRc	exond													splicinge
	group		3	4	5	6	7	8	9	10	11	12	13	14	15
Le - 1	2	10r2		// -	STOP	x	x	// -	x	x	x	x	x	x	x	AbS
		12r2		// -	STOP	x	x	// -	x	x	x	x	x	x	x	AbS
		15r2		// -	STOP	x	x	x	x	x	x	x	x	x	x	AbS
		15r2		// -	STOP	x	x	// -	x	x	x	x	x	x	x	AbS
		15r2		// -	STOP	x	x	// -	x	x	x	x	x	x	x	AbS
		2r2		// -	STOP	x	x	// -	x	x	x	x	x	x	x	AbS
		4r2		// -	STOP		x	x	x	x	x	x	x	x	x	AbS
		4r2		// -	STOP		x	x	x	x	x	x	x	x	x	AbS
		4r2		// -	STOP		x	x	x	x	x	x	x	x	x	AbS
		4r2		// -	STOP		x	x	x	x	x	x	x	x	x	AbS
		4r2		// -	STOP		x	x	x	x	x	x	x	x	x	AbS
		4r2		// -	STOP	x	x	// -	x	x	x	x	x	x	x	AbS
		5r2		// -	STOP	x	x	// -	x	x	x	x	x	x	x	AbS
		r2	x	x	x		x	x	x	x	x	x	x	x	x	AS
	3.1a-2	2r1'-r1-r1'-7r1	x	x	x		x	x	x	x	x	x	x	x	x	AS
	3.1a	2r1'	x	x	x	x	x	x	x	x	x	x	x	x	x
		2r1'	x	x	x	x	x	x	x	x	x	// -	STOP	x	x	AbS
		2r1'	x	x	x	x	x	x	x	x	x	// -	STOP	x	x	AbS
		2r1'	x	x	x	x	x	x	x	x	x	// -	STOP	x	x	AbS
		2r1'	x	x	x	x	x	x	x	x	x	// -	STOP	x	x	AbS
		2r1'	x	x	x	x	x	x	x	x	x	// -	STOP	x	x	AbS
		2r1'	x	x	x		x	x	x	x	x	x	x	x	x	AS
		r1'-5r1	x	x	x	x	x	x	x	x	x	x	x	x	x
		r1'-r1-r1'	x	x	x		x	x	x	x	x	// -	STOP	x	x	AbS
		r1'-r1-r1'	x	x	x		x	x	x	x	x	x	x	x	x	AS
	ref-3.1a	r1'-r1-r1'-7r1	x	x	x	x	x	x	x	x	x	x	x	x	x
		r1-r1'	x	x	x		x	x	x	x	x	x	x	x	x	AS
Le - 2	1-3.1a	8r2	x	x	x	x	x	x	x	x	x	x	x	x	x
	1	10r2	x	x	x	x	x	x	x	x	x	x	x	x	x
		3r2	x	x	x	x	x	x	x	x	x	x	x	x	x
	ref-1	3r2	x	x	x	x	x	x	x	x	x	x	x	x	x
	2	18r2	x	x	x	x	x	// -	STOP	x	x	x	x	x	x	AbS
		4r2		// -	STOP		x	x	x	x	x	x	x	x	x	AbS
	3.1a	21r2	x	x	x	x	x	x	x	x	x	x	x	x	x
		2r1'	x	x	x	x	x	x	x	x	x	x	x	x	x
		2r1'	x	x	x	x	x	x	x	x	x	x	x	x	x
		3r1'	x	x	x	x	x	x	x	x	x	x	x	x	x
		3r1'-r1-r1'-2r1-r1'-r1-r1'	x	x	x	x	x	x	x	x	x	x	x	x	x
		4r1'-4r1-r1'-r1-r1'	x	x	x	x	x	x	x	x	x	x	x	x	x
		4r1'	x	x	x	x	x	x	x	x	x	x	x	x	x
		4r1'	x	x	x		x	x	x	x	x	x	x	x	x	AS
		r1'	x	x	x		x	x	x	x	x	x	x	x	x	AS
		r1'-2r1	x	x	x	x	x	x	x	x	x	x	x	x	x
		r1'-2r1-r1'-6r1	x	x	x	x	x	x	x	x	x	x	x	x	x
		r1'-3r1	x	x	x	x	x	x	x	x	x	x	x	x	x
		r1'-3r1-r1'-r1-r1'	x	x	x	x	x	x	x	x	x	x	x	x	x
		r1'-5r1	x	x	x	x	x	x	x	x	x	x	x	x	x
		r1'-r1-r1'-5r1	x	x	x	x	x	x	x	x	x	x	x	x	x
		r1'-r1-r1'-r1-r1'-5r1	x	x	x	x	x	x	x	x	x	x	x	x	x
		r1'-r1-r1'-r1-r1'-7r1	x	x	x	x	x	x	x	x	x	x	x	x	x
		r1'-r1-r1'-r1-r1'-7r1	x	x	x	x	x	x	x	x	x	x	x	x	x
		r1'-r1-r1'-r1-r1'-7r1	x	x	x	x	x	x	x	x	x	x	x	x	x
		r1'-r1	x	x	x	x	x	x	x	x	x	x	x	x	x
	ref-3.1a	r1'-r1	x	x	x	x	x	x	x	x	x	x	x	x	x
		r1	x	STOP	x	x	x	x	x	x	x	x	x	x	x
		r1	x				x	x	x	x	x	x	x	x	x	AS
		r1	x				x	x	x	x	x	x	x	x	x	AS
		r1	x				x	x	x	x	x	x	x	x	x	AS
	3.1c	3r1'-r1	x	x	x	x	x	x	x	x	x	x	x	x	x
Le - 3	3.1a	2r1'	x	x	x	x	x	x	x	x	x	x	x	x	x
		2r1'	x	x	x	x	x	x	x		x	x	x	x	x	AS
		2r1'	x	x	x	x	x	x	x		x	x	x	x	x	AS
		2r1'	x	x	x	x	x	x	x		x	x	x	x	x	AS
		2r1'	x	x	x	x	x	x	x		x	x	x	x	x	AS
		2r1'	x	x	x	x	x	x	x		x	x	x	x	x	AS
		2r1'	x	x	x	x	x	x	x		x	x	x	x	x	AS
		2r1'	x	x	x	x	x	x	x		x	x	x	x	x	AS
		2r1'	x	x	x	x	x	x	x		x	x	x	x	x	AS
		2r1'	x	x	x	x	x	x	x		x	x	x	x	x	AS
		2r1'	x	x	x	x	x	x	x		x	x	x	x	x	AS
		2r1'	x	x	x	x	x	x	x		x	x	x	x	x	AS
		2r1'	x	x	x	x	x	x	x		x	x	x	x	x	AS
		2r1'	x	x	x	x	x	x	x		x	x	x	x	x	AS
		3r1'	x	x	x	x	x	x	x		x	x	x	x	x	AS
		3r1'	x	x	x	x	x	x	x		x	x	x	x	x	AS
		3r1'-r1-r1'-4r1-r1'-r1-r1'	x	x	x	x	x	x	x	x	x	x	x	x	x
	ref-3.1a	3r1'-r1-r1'-4r1-r1'-r1-r1'	x	x	x	x	x	x	x	x	x	x	x	x	x
		3r1'-r1-r1'-4r1-r1'-r1-r1'	x	x	x	x	x	x	x	x	x	x	x	x	x
		3r1'-r1-r1'-4r1-r1'-r1-r1'	x	x	x	x	x	x	x	x	x	x	x	x	x
		3r1'-r1-r1'-4r1-r1'-r1-r1'	x	x	x	x	x	x	x	x	x	x	x	x	x
		3r1'-r1-r1'-4r1-r1'-r1-r1'	x	x	x	x	x	x	x	x	x	x	x	x	x
		3r1'-r1-r1'-4r1-r1'-r1-r1'	x	x	x	x	x	x	x	x	x	x	x	x	x
		r1'-r1-r1'	x	x	x	x	x	x	x	x	x	x	x	x	x
		r1'-r1-r1'	x	x	x	x	x	x	x	x	x	x	x	x	x
		r1'-r1-r1'	x	x	x	x	x	STOP	x	x	x	x	x	x	x
		r1'-r1-r1'	x	x	x	x	x	x	x	x	x	x	x	x	x
		r1'-r1-r1'	x	x	x	x	x	x	x	x	x	x	x	x	x
		r1'-r1-r1'	x	x	x	x	x	x	x	x	x	x	x	x	x
		r1'-r1-r1'	x	x	x	x	x	x	x	x	x	x	x	x	x
		r1'-r1-r1'	x	x	x	x	x	x	x	x	x	x	x	x	x
		r1'-r1-r1'	x	x	x	x	x	x	x		x	x	x	x	x	AS
		r1'-r1-r1'	x	x	x	x	x	x	x		x	x	x	x	x	AS
		r1'-r1-r1'	x	x	x	x	x	x	x		x	x	x	x	x	AS
Le - 4	2	22r2	x	x	x	x	x	// -	STOP	x	x	x	x	x	x	AbS
		22r2	x	x	x	x	x	// -	STOP	x	x	x	x	x	x	AbS
		22r2	x	x	x	x	x	// -	STOP	x	x	x	x	x	x	AbS
		24r2 +	x	x	x	x	x	x	x	x	x	x	x	x	x
	3.1a-2	2r1'	x	x	x	x	x	x	x	x	x	x	x	x	x
	3.1a	2r1'	x	x	x	x	x	x	x	x	x	x	x	x	x
		2r1'	x	x	x	x	x	x	x	x	x	x	x	x	x
		2r1'	x	x	x	x	x	x	x	x	x	x	x	x	x
		2r1'	x	x	x	x	x	x	x	x	x	x	x	x	x
		2r1'	x	x	x	x	x	x	x	x	x	x	x	x	x
		2r1'	x	x	x	x	x	x	x	x	x	x	x	x	x
		2r1'	x	x	x	x	x	x	x	x	x	x	x	x	x
		2r1'	x	x	x	x	x	x	x	x	x	x	x	x	x
		2r1'	x	x	x	x	x	x	x	x	x	x	x	x	x
		2r1'	x	x	x	x	x	x	x	x	x	x	x	x	x
	ref-3.1a	2r1'	x	x	x	x	x	x	x	x	x	x	x	x	x
		2r1'	x	x	x	x	x	x	x	x	x	x	x	x	x
		2r1'	x	x	x	x	x	x	x	x	x	x	x	x	x
		2r1'	x	x	x	x	x	x	x	x	x	x	x	x	x
		2r1'	x	x	x	x	x	x	x	x	x	x	x	x	x
		2r1'	x	x	x	x	x	x	x	x	x	x	x	x	x
		2r1'	x	x	x	x	x	x	x	x	x	x	x	x	x
		r1'-r1-r1'-r1-r1'-5r1-r1'-6r1	x	x	x	x	x	x	x	x	x	x	x	x	x
		r1'-r1-r1'-r1-r1'-5r1-r1'-6r1	x	x	x	x	x	x	x	x	x	x	x	x	x
		r1'-r1-r1'-r1-r1'-7r1	x	x	x	x	x	x	x	x	x	x	x	x	x
		r1'-r1-r1'-r1-r1'-7r1	x	x	x	x	x	x	x	x	x	x	x	x	x
		r1'-r1-r1'-r1-r1'-7r1	x	x	x	x	x	x	x	x	x	x	x	x	x
		r1'-r1-r1'-r1-r1'-7r1	x	x	x	x	x	x	x	x	x	x	x	x	x
		r1'-r1-r1'-r1-r1'-7r1	x	x	x	x	x	x	x	x	x	x	x	x	x
		r1'-r1-r1'-r1-r1'-7r1	x	x	x	x	x	x	x	x	x	x	x	x	x
		r1'-r1-r1'-r1-r1'-7r1	x	x	x	x	x	x	x	x	x	x	x	x	x
Le - 5	2-3.1a	2r2				x	x	x	x	x	x	x	x	x	x	AS
		r1'-r1-r1'-4r1-r1'	x	// -	STOP	x	x	x	x	x	x	x	x	x	x	AbS
	2	10r2	x	x	x	x	x	x	x	x	x	x	x	x	x
		13r2	x	x	x	x	x	x	x	x	x	x	x	x	x
		13r2	x	x	x	x	x	x	x	x	x	x	x	x	x
		16r2	x	x	x	x	x	x	x	x	x	x	x	x	x
		18r2	x	x	x	x	x	x	x	x	x	x	x	x	x
		24r2	x	x	x	x	x	x	x	x	x	x	x	x	x
		2r1'	x	x	x	x	x	x	x	x	x	x	x	x	x
		3r2	x	x	x	x	x	x	x	x	x	x	x	x	x
		r2 //+ STOP-4r2	x	x	x	x	x		x	x	x	x	x	x	x	AbS
		5r2	x	x	x	x	x	x	x	x	x	x	x	x	x
	3.1a-2	r1'-r1-r1'-4r1-r1'	x	x	x	x	x	x	x	x	x	x	x	x	x
	3.1a	2r1'	x	x	x	x	x	x	x	x	x	x	x	x	x
		3r1'-2r1-r1'-r1-r1'	x	x	x	x	x	x	x	x	x	x	x	x	x
		3r1'-r1-r1'-4r1-r1'-r1-r1'	x	x	x	x	x	x	x	x	x	x	x	x	x
		3r1'-r1-r1'-4r1-r1'-r1-r1'	x	x	x	x	x	x	x	x	x	x	x	x	x
		3r1'-r1-r1'-4r1-r1'-r1-r1'	x	x	x	x	x	x	x	x	x	x	x	x	x
		r1'-r1-2r1'-2r1-r1'	x	x	x	x	x	x	x	x	x	x	x	x	x
		r1'-r1-r1'-4r1-r1'	x	x	x	x	x	x	x	x	x	x	x	x	x
		r1'-r1-r1'-4r1-r1'	x	x	x	x	x	x	x	x	x	x	x	x	x
		r1'-r1-r1'-4r1-r1'	x	x	x	x	x	x	x	x	x	x	x	x	x
		r1'-r1-r1'-r1-r1'-4r1-r1'-r1-r1'	x	x	x	x	x	x	x	x	x	x	x	x	x
		r1'-r1-r1'-r1-r1'-7r1	x	x	x	x	x	x	x	x	x	x	x	x	x
Le - 6	2	15r2	x	x	x	x	x		x	x	x	x	x	x	x	AS
		8r2	x	x	x	x	x		x	x	x	x	x	x	x	AS
	3.1a	2r1'	x	//+ STOP			x	x	x	x	x	x	x	x	x	AbS
		2r1' //+	x	x	x	x	x	x	x	x	x	x	x	x	x	AbS
		2r1' //+	x	x	x	x	x	x	x	x	x	x	x	x	x	AbS
		2r1'	x	x	x	x	x	x	x	x	x	x	x	x	x
		2r1'	x	x	x	x	x	x	x	x	x	STOP	x	x	x
	ref-3.1a	2r1'	x	x	x	x	x	x	x	x	x	x	x	x	x
		2r1'	x	x	x		x	x	x	x	x	x	x	x	x	AS
		2r1'	x	x	x		x	x	x	x	x	x	x	x	x	AS
		2r1'	x	x	x		x	x	x	x	STOP	x	x	x	x	AS
		r1'	x	x	x	x	x	x	x	x	x	x	x	x	x
		r1'-r1	x	x	x	x	x	x	x	x	x	x	x	x	x
		r1'-r1	x	x	x	x	x	x	x	x	x	x	x	x	x
		r1'-r1	x	x	x	x	x	x	x	x	x	x	x	x	x
Le - 7	3.1a	2r1'	x	x	x		x	//+ STOP		x	x	x	x	x	x	AbS
		2r1'	x	//+ STOP			x		x	x	x	x	x	x	x	AbS
		2r1'	x	x	x	x	x	x	x	x	x	x	x	x	x
		2r1'	x	x	x	x	x	x	x	x	x	x	x	x	x
	ref-3.1a	2r1'	x	x	x	x	x	x	x	x	x	x	x	x	x
		2r1' //+	x	x	x		x	STOP	x	x	x	x	x	x	x	AbS
		2r1' //+	x	x	x		x	x	x	x	x	x	x	x	x	AbS
		2r1'	x	x	x		x	x	x	x	x	x	x	x	x	AS
		2r1'	x	x	x		x	x	x	x	x	x	x	x	x	AS
		2r1'	x	x	x		x	x	x	x	x	x	x	x	x	AS
		2r1'	x	x	x		x	x	x	x	x	x	x	x	x	AS
		2r1'	x	x	x		x	x	x	x	x	x	x	x	x	AS
		2r1'	x	x	x	x	x	x	x		x	x	x	x	x	AS
		2r1'	x	x	x	x	x	x	x			x	x	x	x	AS
		2r1'	x	x	x						x	x	x	x	x	AS
		2r1'	x									x	x	x	x	AS
		2r1'	x									x	x	x	x	AS
		2r1'	x									x	x	x	x	AS
		2r1'	x									x	x	x	x	AS
		2r1'	x									x	x	x	x	AS
		2r1'	x									x	x	x	x	AS
		2r1'	x									x	x	x	x	AS
		r1'-r1	x	x	x	x	x	x	x	x	x	x	x	x	x
		r1'-r1	x	x	x		x	x	x	x	x	x	x	x	x	AS
		r1'-r1	x	x	x		x	x	x	x	x	x	x	x	x	AS
		r1'-r1	x	x	x		x	x	x			x	x	x	x	AS
		r1'-r1	x	x	x							x	x	x	x	AS
		r1'-r1	x	x	x							x	x	x	x	AS
		r1'-r1	x	x	x							x	x	x	x	AS
Le - 8	3.1a	2r1'	x	x	x	x	x	x	x	x	x	// +	// +	x	x	AbS
		2r1'	x	x	x	x	x	x	x	x	STOP	STOP	x	x	x
		2r1'	x	x	x	x	x	x	x	x	x	x	x	x	x
		2r1'	x	x	x	x	x	x	x	x	x	x	x	x	x
		2r1'	x	x	x	x	x	x	x	x	x	x	x	x	x
		2r1'	x	x	x	x	x	x	x	x	x	x	x	x	x
		2r1'	x	x	x	x	x	x	x	x	x	x	x	x	x
		2r1'	x	x	x	x	x	x	x	x	x	x	x	x	x
		2r1'	x	x	x		x	x	x	x	x	x	x	x	x	AS
		2r1'	x	x	x		x	x	x	x	x	x	x	x	x	AS
		2r1'	x	x	x	x	x	x	x		x	x	x	x	x	AS
		2r1'	x	x	x	x	x	x	x		x	x	x	x	x	AS
		2r1'	x	x	x	x	x	x	x		x	x	x	x	x	AS
		2r1'	x	x	x	x	x	x	x			x	x	x	x	AS
		2r1'	x	x	x						x	x	x	x	x	AS
		2r1'	x	x	x						STOP	x	x	x	x	AS
		2r1'	x	x	x						x	x	x	x	x	AS
		2r1'	x	x	x						x	x	x	x	x	AS
		2r1'	x	x	x						x	x	x	x	x	AS
		2r1'	x	x	x						x	x	x	STOP	x	AS
		2r1'	x	x	x						x	x	x	x	x	AS
		2r1'	x	x	x							x	x	x	x	AS
		2r1'	STOP								x	STOP	x	STOP	x	AS
		2r1'	x								x	x	x	x	x	AS
		2r1'	STOP								x	x	x	x	x	AS
		r1' STOP-r1'	x								x	STOP	x	x	x	AS
		2r1' //+ STOP	x									x	x	x	x	AbS
		2r1'	x									x	x	x	x	AS
		2r1'	x									x	x	x	x	AS
		2r1'	x									x	x	x	x	AS
		2r1'	x									x	x	x	x	AS
		2r1'°2	STOP									x	x	x	x	AS
		2r1'*1-2	x									x	x	x	x	AS
		2r1'	x									x	x	x	x	AS
		2r1'	x									x	x	x	x	AS
		2r1'	x									x	x	x	x	AS
		r1'-r1	x	x	x	x	x	x	x	x	x	x	x	x	x
		r1'-r1	x	x	x		x	x	x	x	x	x	x	x	x	AS
		r1'-r1	x	x	x		x	x	x	x	x	x	x	x	x	AS
		r1'-r1	x	x	x		x	x	x	x	x	x	x	x	x	AS
		r1'-r1	x	x	x		x	x	x	x	x	x	x	x	x	AS
		r1'-r1	x	x	x	x	x	x	x			x	x	x	x	AS
		r1'-r1	x	x	x	x	x	x	x			x	x	x	x	AS
		r1'-r1	x	x	x	x	x	x	x			x	x	x	x	AS
		r1'-r1	x	x	x	x	x	x	x			x	x	x	x	AS
		r1'-r1	x	x	x						x	x	x	x	x	AS
		r1'-r1	x	x	x							x	x	x	x	AS
Le - 9	2	23r2	x	x	x	x	x	x	x	x	x	x	x	x	x
		r2 //+ STOP-5r2	x	x	x	x	x	x	x	x	x	x	x	x	x	AbS
	3.1a	2r1'	x	x	x	x	x	x	x	x	x	x	x	x	x
		3r1'-r1-r1'-3r1-r1'	x	x	x		x	x	x	x	x	x	x	x	x	AS
		3r1'-r1-r1'-3r1-r1'-r1-r1'	x	x	x	x	x	x	x	x	x	x	x	x	x
		5r1' //+	x	x	x	x	x	x	x	x	x	x	x	x	x	AbS
	ref-3.1a	r1'-r1-r1'-r1-r1'-7r1	x	x	x	x	x	x	x	x	x	x	x	x	x
Le - 10	3.1a	2r1'	x	x	x	x	x	x	x	x	x	x	x	x	x
		2r1'	x	x	x	x	x	x	x	x	x	x	x	x	x
		2r1'	x	x	x	x	x	x	x	x	x	x	x	x	x
		2r1'	x	x	x	x	x	x	x	x	x	x	x	x	x
	ref-3.1a	2r1'	x	x	x	x	x	x	x	x	x	x	x	x	x
		2r1'	x	x	x		x	x	x	x	x	x	x	x	x	AS
		2r1'	x	x	x	x	x	x	x		x	x	x	x	x	AS
		2r1'	x									//+ STOP		x	x	AbS
		2r1'	x								x	x	x	x	x	AS
		2r1'	x								x	x	x	x	x	AS
		2r1'	STOP								x	x	x	x	x	AS
		2r1'	x								x	x	x	x	x	AS
		3r1'	x	x	x	x	x	x	x	x	x	x	x	x	x
		3r1'	x	x	x	x	x	x	x	x	x	x	x	x	x
		r1'-3r1	x	x	x						x	x	x	x	x	AS
		r1'-r1	x	x	x	x	x	x	x	x	x	x	x	x	x
		r1'-r1	x	x	x	x	x	x	x	x	x	x	x	x	x
		r1'-r1	x									x	x	STOP	x	AS
Le - 11	2	4r2	x	x	x	x	x		x	x	x	x	x	x	x	AS
		4r2	x	x	x	x	x		x	x	x	x	x	x	x	AS
		4r2	x	x	x	x	x		x	x	x	x	x	x	x	AS
	3.1a	r1'									x	x	x	x	x	AS
		r1'									x	x	x	x	x	AS
		r1'									x	x	x	x	x	AS
		r1'									x	x	x	x	x	AS
		r1'									x	x	x	x	x	AS
		r1'									x	x	x	x	x	AS
		r1'-r1	x	x	x		x	x	x	x	x	x	x	x	x	AS
		r1'-r1-r1'-9r1	x	x	x	x	x	x	x	x	x	x	x	x	x
	ref-3.1a	r1'-r1-r1'-9r1	x	x	x	x	x	x	x	x	x	x	x	x	x
astrain SmLE, SmVEN, SmBRE, or SmGH2 and individual number (1-11)
bref-(x) = variant used as reference for mutation identification; x refers to the SmPoMuc group
cTR = tandem repeats (TR) contained in each variant
- number and type of TR is indicated
- °(x) synonymous mutation (SM) present in the xth repeat of the stretch
- *(x) non-synonymous mutation (NSM) present in the xth repeat of the stretch
dexon characteristics of each variant:
- exon presence or absence is annotated by x or in gray, respectively
- green, blue, orange, and red exons contain SM, NSM, SM+NSM
and a STOP codon, respectively
- //+ indicates partial intron inclusion
- //- indicates partial exon exclusion
esplicing events:
- AS = alternative splicing with conservation of ORF
- AbS = aberrant splicing

## Sheet: Sm VEN
S1 Table: Variants of cDNA obtained from 11 individual sporocysts of Sm VEN strain
Sm VEN strain
inda	SmPoMucb	TRc	exond													splicinge
	group		3	4	5	6	7	8	9	10	11	12	13	14	15
Ven - 1	1	2r2 //-						x	x	x	x	x	x	x	x	AbS
		r2*-r2//--r2-r2* //-STOP						x	x	x	x	x	x	x	x	AbS
	2	13r2		// -	STOP	x	x	x	x	x	x	x	x	x	x	AbS
		2r2		// -	STOP	x	x	x	x	x	x	x	x	x	x	AbS
		3r2		// -	STOP	x	x	x	x	x	x	x	x	x	x	AbS
	ref-2	3r2	x	x	x	x	x	x	x	x	x	x	x	x	x
		5r2		// -	STOP	x	x	x	x	x	x	x	x	x	x	AbS
		5r2		// -	STOP	x	x	x	x	x	x	x	x	x	x	AbS
		5r2*1		// -	STOP	x	x	x	x	x	x	x	x	x	x	AbS
		5r2		// -	STOP	x	x	x	x	x	x	x	x	x	x	AbS
		5r2*3 / °2		// -	STOP	x	x	x	x	x	x	x	x	x	x	AbS
		5r2		// -	STOP	x	x	x	x	x	x	x	x	x	x	AbS
		5r2		// -	STOP	x	x	// -	x	x	x	x	x	x	x	AbS
		6r2	x	x	x	x	x	x	x	x	x	x	STOP	x	x
		6r2	x	x	x	x	x	x	x	x	x	x	x	x	x
		7r2		// -	STOP	x	x	x	x	x	x	x	x	x	x	AbS
		8r2*1		// -	STOP	x	x	x	x	x	x	x	x	x	x	AbS
		9r2	x	x	x	x	x	x	x	x	x	x	x	x	x
		9r2	x	x	x	x	x	x	x	x	x	x	x	x	x
	3.1a	r1'-r1	x	x	x	x	x	// -	x		x	x	x	x	x	AS
		r1'-r1	x	x	x	x	x	x	x		x	x	x	x	x	AS
Ven - 2	2-3.1a	4r2	x	x	x	x	x	x	x	x	x	x	x	x	x
	2	11r2	x	x	x	x	x	x	x	x	x	x	x	x	x
		16r2	x	x	x	x	x	x	x	x	x	x	x	x	x
		19r2	x	x	x	x	x	x	x	x	x	x	x	x	x
		22r2	x	x	STOP	x	x	x	x	x	x	x	x	x	x
		24r2	x	x	x	x	x	x	x	x	x	x	x	x	x
		24r2	x	x	x	x	x	x	x	x	x	x	x	x	x
		24r2	x	x	x	x	x	// -	STOP	x	x	x	x	x	x	AbS
		30r2	x	x	x	x	x	x	x	x	x	x	x	x	x
		3r2	x	x	x	x	x	x	x	x	x	x	x	x	x
		6r2	x	x	x	x	x	x	x	x	x	x	x	x	x
		2r2 //+ STOP-4r2	x	x	x	x	x	x	x	x	x	x	x	x	x	AbS
		6r2	x	x	x	x	x	x	x	x	x	x	x	x	x
		8r2	x	x	x	x	x	x	x	x	x	x	x	x	x
		2r2 //+ STOP-6r2	x	x	x	x	x	// -	x	x	x	x	x	x	x	AbS
		8r2	x	x	x	x	x	x	x	x	x	x	x	x	x
	3.1a-2	r1 //+	x				x	x	x	x	x	x	x	x	x	AbS
		r1	x				x		x	x	x	x	x	x	x	AS
		r1-2r1'-r1	x	x	x	x	x	x	x	x	x	STOP	x	x	x
	3.1a	7r1-r1'	x	x	x	x	x	x	x	x	x	x	x	x	x
		8r1	x	x	x	x	x	x	x	x	x	x	x	x	x
	COMBI	r2-r1												x	x	AS
	3.1c-2	r1	STOP				x		x	x	x	x	x	x	x	AS
Ven - 3	1	3r2	x	x	x	x	x	x	x	x	x	x	x	x	x
	2-3.1a	6r2	x	x	x	x	x	x	x	x	x	x	x	x	x
	2	12r2	x	x	x	x	x	x	x	x	x	x	x	x	x
		15r2	x	x	x	x	x		x	x	x	x	x	x	x	AS
		15r2	x	x	x	x	x	x	x	x	x	STOP	x	x	x
		15r2	x	x	x	x	STOP	x	x	x	x	x	STOP	x	x
		17r2	x	x	x	x	x	x	x	x	x	STOP	x	x	x
		18r2	x	x	x	x	x	x	x	x	x	x	x	x	x
		19r2	x	x	x	x	x	x	x	x	x	x	x	x	x
		22r2	x	x	x	x	x	x	STOP	x	x	x	x	x	x
		25r2	x	x	x	x	x	x	x	x	x	x	x	x	x
		26r2	x	x	x	x	x	x	x	x	x	x	x	x	x
		29r2	x	x	x		x	x	x	x	x	x	x	x	x	AS
		5r2	x	x	x	x	x	x	x	x	STOP	x	x	x	x
		5r2		// -	STOP	x	x	// -	x	x	x	x	x	x	x	AbS
		7r2	x	x	x	x	x	x	x	x	x	x	x	x	x
		8r2	x	x	x	x	x	x	x	x	x	x	x	x	x
	3.1a-2	r1'-r1-r1'	x	x	x	x	x	x	x	x	x	x	x	x	x
	3.1a	4r1	x	x	x	x	x	x	x	x	x	x	x	x	x
		r1'-3r1-r1'	x	x	x	x	x	x	x	x	x	STOP	x	x	x
	ref-3.1a	r1'-7r1-r1'	x	x	x	x	x	x	x	x	x	x	x	x	x
		r1'-9r1-r1'	x	x	x	x	x	x	x	x	x	x	x	x	x
		r1'-r1-r1'	x	x	x	x	x	x	x	x	x	x	x	x	x
		r1'-r1 //+ STOP-r1-r1'	x	x	x	x	x	x	x	x	x	x	x	x	x
		r1'-r1 //+ STOP-r1-r1'	x	x	x	x	x	x	x	x	x	x	x	x	x
		r1'-r1 //+ STOP-r1-r1'	x	x	x	x	x	x	x	x	x	x	x	x	x
Ven - 4	2	10r2	x	x	x	x	x	x	x	x	x	x	x	x	x
		15r2	x	x	x	x	x	x	x	x	x	x	x	x	x
		20r2	x	x	x	x	x	x	x	x	x	x	x	STOP	x
		20r2	x	x	x	x	x	x	x	x	x	x	x	x	x
		20r2	x	STOP	x	x	x	x	x	x	x	x	STOP	x	x
		24r2	x	// -	STOP	x	x	// -	x	x	x	x	x	x	x	AbS
		28r2	x	// -	STOP	x	x	// -	x	x	x	x	x	x	x	AbS
		32r2	x	x	x	x	x	STOP	x	x	x	STOP	x	x	x
		7r2	x	x	x	x	x	x	x	x	x	x	x	x	x
	3.1a	12r1	x	x	x	x	x	x	x	x	x	x	x	x	x
		12r1	x	x	x	x	x	x	x	x	x	x	x	x	x
		12r1	x	x	x	x	x	x	x	x	x	STOP	x	x	x
		12r1	x	x	x	x	x	x	x	x	x	x	x	x	x
		13r1	x	x	x	x	x	x	x	x	x	x	x	x	x
		2r1'-4r1-r1'	x	x	x	x	x	x	x	x	x	x	x	x	x
		7r1	x	x	x	x	x	x	x	x	x	x	x	x	x
		7r1	x	x	x	x	x	x	x	x	x	x	x	x	x
		r1'-3r1-r1'	x	x	x	x	x	x	x	x	x	STOP	x	x	x
		r1'-r1-r1'	x	x	x	x	x	x	x	x	x	x	x	x	x
Ven - 5	1	17r2	x	x	x	x	x	x	x	x	x	x	x	x	x
	2-3.1a	18r2	x	x	x	x	x	// -	STOP	x	x	x	x	x	x	AbS
		1r2	x	x	x	x	x	x	x	x	x	x	x	x	x
	2	10r2	x	x	x	x	x	x	x	x	x	x	x	x	x
		20r2	x	x	x	x	x	x	x	x	x	x	x	x	x
		21r2	x	// -	STOP	x	x	// -	x	x	x	x	x	x	x	AbS
		29r2	x	x	x	x	x	// -	STOP	x	x	x	x	x	x	AbS
		2r2	x	x	x	x	x	x	x	x	x	//+ STOP		x	x	AbS
		3r2	x	x	x	x	x	x	x	x	x	x	x	x	x
		4r2											// -	x	x	AbS
		5r2	x	x	x	x	x	x	x	x	x	x	x	x	x
		r2	x	x	x		x		x	x	x	x	x	x	x	AS
		r2	x	x	x		x		x	x	x	x	x	x	x	AS
		r2	x	x	x		x		x	x	x	x	x	x	x	AS
		r2	x	x	x		x		x	x	x	x	x	x	x	AS
		r2	x	x	x		x		x	x	x	x	x	x	x	AS
		r2											// -	x	x	AbS
	3.1a-2	r1'-r1-r1'	x	x	x	x	x	x	x	x	x	x	x	x	x
	3.1a	6r1 STOP-5r1	x	x	x	x	x	x	x	x	x	x	x	x	x
		12r1	x	x	x	x	x	x	x	x	x	x	x	x	x
		12r1	x	x	x	x	x	x	x	x	x	x	x	x	x
		6r1	x	x	x	x	x	x	x	x	x	x	x	x	x
		7r1	x	x	x	x	x	x	x	x	x	x	x	x	x
		7r1	x	x	x	x	x	x	x	x	x	x	x	x	x
		7r1	x	x	x	x	x	x	x	x	x	x	x	x	x
		7r1	x	x	STOP	x	x	x	x	x	x	x	x	x	x
		7r1	x	x	x	x	x	x	x	x	x	x	x	x	x
		r1'-4r1-r1'	x	x	x		x	x	x	x	x	x	x	x	x	AS
		r1'-r1-r1'	x	x	x	x	x	STOP	x	x	x	x	x	x	x
		r1'-r1-r1'	x	x	x	x	x	x	x	x	x	x	x	x	x
		r1'-r1-r1'	x	x	x	x	x	x	x	x	x	x	x	x	x
	ref-3.1a	r1'-r1-r1'	x	x	x	x	x	x	x	x	x	x	x	x	x
Ven - 6	2	31r2	x	x	x	x	x	x	x	x	x	x	x	x	x
	3.1a	2r1'	x	x	x	x	x	x	x	x	x	x	x	x	x
		2r1'	x	x	x	x	x	x	x	x	x	x	x	x	x
		2r1'	x	x	x	x	x	x	x	x	x	x	x	x	x
		2r1'	x	x	x	x	x	x	x	x	x	x	x	x	x
		2r1'	x	x	x	x	x	x	x	x	x	x	x	x	x
Ven - 7	1	8r2	x	x	x	x	x	x	x	x	x	x	x	x	x
		8r2	x	x	x	x	x	x	x	x	x	x	x	x	x
	2	23r2	x	x	x	x	x	x	x	x	x	x	x	x	x
Ven - 8	2-3.1a	4r2	x	x	x	x	x	x	x	x	x	x	x	x	x
	2	20r2	x	x	x	x	x		x	x	x	x	x	x	x	AS
		21r2	x	x	x	x	x	x	x	x	x	x	x	x	x
		24r2	x	x	x	x	x	x	x	x	x	x	x	x	x
		26r2	x	x	x	x	x		x	x	x	x	x	x	x	AS
		2r2	x	x	x	x	x		x	x	x	x	x	x	x	AS
		2r2	x	x	x	x	x	x	x	x	x	//+ STOP		x	x	AbS
	ref-2	4r2	x	x	x	x	x	x	x	x	x	x	x	x	x
		4r2	x	x	x	x	x	// -	STOP	x	x	x	x	x	x	AbS
		4r2		// -	STOP		x	x	x	x	x	x	x	x	x	AbS
		7r2	x	x	x	x	x	// -	STOP	x	x	x	x	x	x	AbS
		r2	x	x	x	x	x	x	x	x	x	x	x	x	x
	3.1a-2	7r1	x	x	x	x	x	//-	STOP	x	x	x	x	x	x	AbS
	3.1a	2r1	x	x	x	x	x	x	x	x	x	x	x	x	x
		2r1	x	x	x	x	x	x	x	x	x	x	x	x	x
	ref-3.1a	2r1'	x	x	x	x	x	x	x	x	x	x	x	x	x
		2r1'	x	x	x	x	x	x	x	x	x	x	x	x	x
		2r1'	x	x	x	x	x	x	x	x	x	x	x	x	x
		2r1'	x	x	x	x	x	x	x	x	x	x	x	x	x
		2r1'	x	x	x	x	x	x	x	x	x	x	x	x	x
		2r1'	x	x	x	x	x	x	x	x	x	x	x	x	x
		2r1'	x	x	x	x	x	x	x	x	x	x	x	x	x
		2r1'	x	x	x	x	x	x	x	x	x	x	x	x	x
		2r1'	x	x	x	x	x	x	x	x	x	x	x	x	x
		2r1'	x	x	x	x	x	x	x	x	x	x	x	x	x
		2r1'	x	x	x	x	x	x	x	x	x	x	x	x	x
		2r1'	x	x	x	x	x	x	x	x	x	x	x	x	x
		3r1'-r1-r1'-4r1-r1'-r1-r1'	x	x	x	x	x	x	x		x	x	x	x	x	AS
		r1'-10r1-r1'	x	x	x	x	x	x	x	x	x	x	x	x	x
		r1'-2r1-r1'	x	x	x	x	x	x	x	x	x	x	x	x	x
		r1'-5r1	x	x	x	x	x	x	x	x	x	STOP	x	x	x
		r1'-5r1-r1'	x	x	x	x	x	x	x	x	x	x	x	x	x
		r1'-9r1-r1'	x	x	x	x	x	x	x	x	x	x	x	x	x
		r1'-9r1-r1'	x	x	x	x	x	x	x	x	x	x	x	x	x
		r1'-r1-r1'	x	x	x	x	x	x	x	x	x	x	x	x	x
Ven - 9	2	10r2	x	x	x	x	x	x	x	x	x	x	x	x	x
		11r2	x	x	x	x	x	x	x	x	x	x	x	x	x
		11r2	x	x	x	x	x	x	x	x	x	x	x	x	x
		13r2	x	x	x	x	x	x	x	x	x	x	x	x	x
		14r2	x	x	x	x	x	x	x	x	x	x	x	x	x
		15r2	x	x	x	STOP	x	x	x	x	x	x	x	x	x
		16r2	x	x	x	x	x	x	x	x	x	x	x	x	x
		17r2	x	x	x	x	x	x	x	x	x	STOP	x	x	x
		19r2	x	x	x	x	x	x	x	x	x	x	x	x	x
		22r2	x	x	STOP	x	x	x	x	x	x	x	x	x	x
		22r2	x	x	x	x	x	x	x	x	x	x	x	x	x
		24r2	x	x	x	x	x	x	x	x	x	x	x	x	x
		24r2	x	x	x	x	x	x	x	x	x	x	x	x	x
		24r2	x	x	x	x	x	x	x	x	x	x	x	x	x
		24r2	x	x	x	x	x	x	x	x	x	x	x	x	x
		24r2	x	x	x	x	x	x	x	x	x	x	x	x	x
		29r2	x	x	x	x	x	x	x	x	x	x	x	x	x
		2r2	x	x	x	x	x	x	x	x	x	x	x	x	x
		3r2	x	x	x	x	x	x	x	x	x	x	x	x	x
		5r2	x	x	x	x	x	// -	STOP	x	x	x	x	x	x	AbS
		6r2	x	x	x	x	x	x	x	x	x	x	x	x	x
		6r2	x	x	x	x	x	x	x	x	x	x	x	x	x
		2r2 //+ STOP-6r2	x	x	x	x	x	x	x	x	x	x	x	x	x	AbS
		r2	x	x	x	x	x	x	x	x	x	x	x	x	x
	3.1a	6r1	x	x	x	x	x	x	x	x	x	x	x	x	x
		7r1-r1'	x	x	x	x	x	x	x	x	x	x	x	x	x
		7r1-r1'	x	x	x	x	x	x	x	x	x	x	x	x	x
		7r1-r1'	x	x	x	x	x	x	x	x	x	x	x	x	x
		9r1	x	x	x	x	x	x	x	x	x	x	x	x	x
	3.1c	2r1-r1'	x	x	x	x	x	x	x	x	x	x	x	x	x
Ven - 10	1	3r2	x	x	x	x	x	x	x	x	x	x	x	x	x
	2-3.1a	r2	x	x	x	x	x	x	x	x	x	x	x	x	x
	2-3.1c	5r2	x	x	x	x	x	x	x	x	x	x	x	x	x
	2	11r2	x	x	x	x	x	x	x	x	x	x	x	x	x
	ref-2	14r2	x	x	x	x	x	x	x	x	x	x	x	x	x
		15r2	x	x	x	x	x	x	x	x	x	x	x	x	x
		18r2	x	x	x	x	x	x	x	x		x	x	x	x	AS
		19r2	x	x	x	x	x	x	x	x		x	x	x	x	AS
		2r2		// -	STOP	x	x	// -	x	x	x	x	x	x	x	AbS
		3r2	x	x	x	x	x	x	x	x	x	x	x	x	x
		4r2		// -	STOP		x	x	x	x	x	x	x	x	x	AbS
		5r2	x	x	x	x	x	x	x	x	x	x	x	x	x
		6r2	x	x	x	x	x	x	x	x	x	x	x	x	x
		6r2	x	x	x	x	x	x	x	x	x	x	x	x	x
		r2	x	x	x	STOP	x	x	x	x	x	x	x	x	x
	3.1a-2	2r1	x	x	x	x	x	x	x	x	x	x	x	x	x
		2r1	x	x	x	x	x	x	x	x	x	x	x	x	x
		3r1	x	x	x	x	x	x	x	x	x	x	x	x	x
	3.1a	2r1	x	x	x	x	x	x	x	x	x	x	x	x	x
		2r1	x	x	x	x	x	x	x	x	x	x	x	x	x
		2r1	x	x	x	x	x	x	x	x	x	x	x	x	x
		2r1	x	x	x	x	x	x	x	x	x	x	x	x	x
	ref-3.1a	2r1	x	x	x	x	x	x	x	x	x	x	x	x	x
		3r1	x	x	x	x	x	x	x	x	x	x	x	STOP	x
Ven - 11	1-3.1a	6r2	x	x	x	x	x	x	x	x	x	x	x	x	x
	2	10r2	x	x	x		x	x	x	x	x	x	x	x	x	AS
		12r2	x	x	x	x	x	x	x	x	x	x	x	x	x
		15r2	STOP	x	x	x	x		x	x	x	x	x	x	x	AS
		15r2	x	x	x	x	x	x	x	x	x	STOP	x	x	x
		15r2	x	x	x	x	STOP	x	x	x	x	x	STOP	x	x
		17r2	x	x	x	x	x	x	x	x	x	x	x	x	x
		22r2	x	x	x	x	x	x	STOP	x	x	x	x	x	x
		25r2	x	x	x	x	x	x	x	x	x	x	x	x	x
		26r2	x	x	x	x	x	x	x	x	x	x	x	x	x
		29r2	x	x	x		x	x	x	x	x	x	x	x	x	AS
		33r2	x	x	x	x	x	x	x	x	x	x	x	x	x
		4r2	x	x	x		x	x	x	x	x	x	x	x	x	AS
	3.1a-2	11r1	x	x	x	x	x	x	x	x	x	x	x	x	x
	3.1a	10r1	x	x	x	x	x	x	x	x	x	x	x	x	x
		11r1	x	x	x	x	x	x	x	x	x	x	x	x	x
		11r1	x	x	x	x	x	x	x	x	x	STOP	x	x	x
		2r1	x	x	x	x	x	x	x	x	x	x	x	x	x
		4r1	STOP	x	x	x	x	x	x	x	STOP	STOP	x	x	x
	ref-3.1a	4r1	x	x	x	x	x	x	x	x	x	x	x	x	x
		9r1'-r1-r1'	x	x	x	x	x	x	x	x	x	x	x	x	x
		r1'-10r1	x	x	x	x	x	x	x	x	x	x	x	x	x
		r1'-3r1-r1'	x	x	x	x	x	x	x	x	x	x	x	x	x
		r1'-5r1-r1'	x	x	x	x	x	x	x	x	x	STOP	x	x	x
		r1'-7r1-r1'	x	x	x	x	x	x	x	x	x	x	x	x	x
		r1'-9r1-r1'	x	x	x	x	x	x	x	x	x	STOP	x	x	x
		r1'-r1 //+ STOP-r1-r1'	x	x	x	x	x	x	x	x	x	x	x	x	x	AbS
		r1'-r1-r1'	x	x	x	x	x	x	x	x	x	x	x	STOP	x
astrain SmLE, SmVEN, SmBRE, or SmGH2 and individual number (1-11)
bref-(x) = variant used as reference for mutation identification; x refers to the SmPoMuc group
cTR = tandem repeats (TR) contained in each variant
- number and type of TR is indicated
- °(x) synonymous mutation (SM) present in the xth repeat of the stretch
- *(x) non-synonymous mutation (NSM) present in the xth repeat of the stretch
dexon characteristics of each variant:
- exon presence or absence is annotated by x or in gray, respectively
- green, blue, orange, and red exons contain SM, NSM, SM+NSM
and a STOP codon, respectively
- //+ indicates partial intron inclusion
- //- indicates partial exon exclusion
esplicing events:
- AS = alternative splicing with conservation of ORF
- AbS = aberrant splicing

## Sheet: Sm BRE
S1 Table: Variants of cDNA obtained from 11 individual sporocysts of Sm BRE strain
Sm BRE strain
inda	SmPoMucb	TRc	exond													splicinge
	group		3	4	5	6	7	8	9	10	11	12	13	14	15
BRE - 1	3.1a	2r1	x	x	x		x	x	x			x	x	x	x	AS
	ref-3.1	2r1	x	x	x	x	x	x	x	x	x	x	x	x	x
		r1									x	x	x	x	x	AS
		r1									x	x	x	x	x	AS
		r1'										x	x	x	x	AS
		r1'										x	x	x	x	AS
	2	7r2										x	x	x	x	AS
		7r2°2-4										x	x	x	x	AS
BRE - 2	3.2	r1	x				x	x	x	x	x	x	x	x	x	AS
BRE -3	2	≈ 45r2	x	x	x	x	x	// -	STOP	x	x	x	x	x	x	AbS
		≈ 40r2	x	x	x	x	x	// -	STOP	x	x	x	x	x	x	AbS
		≈ 25r2	x	x	x	x	x	// -	STOP	x	x	x	x	x	x	AbS
		11r2°2	x	x	x	x	x	x	x	x	x	x	x	x	x
BRE - 4	3.1a	9r1'-r1-r1'	x	x	x	x	x	x	x	x	x	x	x	x	x
	2	≈ 100r2	x	x	x	x	x		x	x	x	x	x	x	x	AS
		≈ 100r2*3	x	x	x	x	x		x	x	x	x	x	x	x	AS
BRE - 5	3.1a	2r1'	x	x	x	x	x	x	x	x	x	x	x	x	x
		2r1'	x	x	x	x	x	x	x	x	x	x	x	x	x
		2r1'	x	x	x	x	x	x	x	x	x	x	x	x	x
		2r1'*2	x	x	x	x	x	x	x	x	x	x	x	x	x
BRE - 6	1	≈ 40r2	x	x	x	x	x	x	x	x	x	x	x	x	x
		≈ 40r2	x	x	x	x	x	x	x	x	x	x	x	x	x
		≈ 40r2	x	x	x	x	x	x	x	x	x	x	x	x	x
	2	≈ 80r2	x	x	x	x	x	x	x	x	x	x	x	x	x
BRE - 7	2	≈ 25r2	x	x	x	x	x	x	x	x	x	x	x	x	x
	ref-2	≈ 25r2	x	x	x	x	x	x	x	x	x	x	x	x	x
		≈ 25r2	x	x	x	x	x	x	x	x	x	x	x	x	x
		≈ 25r2	x	x	x	x	x	x	x	x	x	x	x	x	x
		≈ 25r2	x	x	x	x	x	x	x	x	x	x	x	x	x
		≈ 30r2	x	x	x	x	x	x	x	x	x	x	x	x	x
BRE - 8	3.1a	2r1-2r2*2-r1-r1'	x	x	x	x	x	x	x	x	x	x	x	x	x
	COMBI
BRE - 9	3.1a	2r1'	x	x	x	x	x	x	x	x	x	x	x	x	x
		2r1'*2	x	x	x	x	x	x	x	x	x	x	x	x	x
		4r1-r1'-4r1	x	x	x	x	x	x	x	x	x	x	x	x	x
BRE - 10	1	≈ 40r2	x	x	x	x	x	x	x	x	x	x	x	x	x
		≈ 40r2	x	x	x	x	x	x	x	x	x	x	x	x	x
BRE - 11	3.1a	4r1*2-r1'-4r1	x	x	x	x	x	x	x	x	x	x	x	x	x
		9r1'-r1-r1'	x	x	x	x	x	x	x	x	x	x	x	x	x
	1	18r2	x	x	x	x	x	x	x	x	x	x	x	x	x
		15r2	x	x	x	x	x	x	x	x	x	x	x	x	x
	ref-1	15r2	x	x	x	x	x	x	x	x	x	x	x	x	x
astrain SmLE, SmVEN, SmBRE, or SmGH2 and individual number (1-11)
bref-(x) = variant used as reference for mutation identification; x refers to the SmPoMuc group
cTR = tandem repeats (TR) contained in each variant
- number and type of TR is indicated
- °(x) synonymous mutation (SM) present in the xth repeat of the stretch
- *(x) non-synonymous mutation (NSM) present in the xth repeat of the stretch
dexon characteristics of each variant:
- exon presence or absence is annotated by x or in gray, respectively
- green, blue, orange, and red exons contain SM, NSM, SM+NSM
and a STOP codon, respectively
- //+ indicates partial intron inclusion
- //- indicates partial exon exclusion
esplicing events:
- AS = alternative splicing with conservation of ORF
- AbS = aberrant splicing

## Sheet: Sm GH2
S1 Table: Variants of cDNA obtained from 11 individual sporocysts of Sm GH2 strain
Sm GH2 strain
inda	SmPoMucb	TRc	exond													splicinge
	group		3	4	5	6	7	8	9	10	11	12	13	14	15
GUA - 1	3.1a	9r1*2	x	x	x	x	x	x	x	x	x	x	x	x	x
	COMBI	2r1-r2-r2*-r1'	x	x	x	x	x	x	x	x	x	x	x	x	x
		2r1	x	x	x	x	x	x	x	x	x	x	x	x	x
		2r1	x	x	x	x	x	x	x	x	x	x	x	x	x
		2r1	x	x	x	x	x	x	x	x	x	x	x	x	x
		2r1	x	x	x	x	x	x	x	x	x	x	x	x	x
		r1-r1'	x	x	x	x	x	x	x		x	x	x	x	x	AS
		r1°-r1'°	x	x	x	x	x	x	x		x	x	x	x	x	AS
		r1-r1'*	x	x	x	x	x	x	x		x	x	x	x	x	AS
GUA - 2	2	≈ 25r2*	x	x	x	x	x	// -	STOP	x	x	x	x	x	x	AbS
		≈ 25r2	x	x	x	x	x	x	x	x	x	x	x	x	x
		15r2	x	x	x	x	x	// -	STOP	x	x	x	x	x	x	AbS
		6r2	x	x	x	x	x	x	x	x	x	x	x	x	x
		4r2		// -	STOP	x	x	// -	x	x	x	x	x	x	x	AbS
	3.1a	r1-2r2°2-r1-r1'	x	x	x	x	x	x	x	x	x	x	x	x	x
		r1-2r2-r1-r1'	x	x	x	x	x	x	x	x	x	x	x	x	x
		r1-2r2-r1-r1'	x	x	x	x	x	x	x	x	x	x	x	x	x
		2r1-r1'	x	x	x	x	x	x	x	x	x	x	x	x	x
GUA - 3	2	≈ 40r2	x	x	x	x	x	x	x	x	x	x	x	x	x
		≈ 30r2	x	x	x	x	x	x	x	x	x	x	x	x	x
		≈ 25r2	x	x	x	x	x	x	x	x	x	x	x	x	x
		4r2	x	x	x	x	x	x	x	x	x	x	x	x	x
GUA - 4	2	11r2*11	x	x	x	x	x	// -	STOP	x	x	x	x	x	x	AbS
		13r2°13	x	x	x	x	x	// -	STOP	x	x	x	x	x	x	AbS
		≈ 25r2	x	x	x		x	// -	STOP	x	x	x	x	x	x	AbS
		≈ 30r2°n-1	x	x	x	x	x	// -	STOP	x	x	x	x	x	x	AbS
		10r2	x	x	x	x	x	x	x	x	x	x	x	x	x
GUA - 5	3.1a	10r1 //+ STOP	x	x	x	x	x	x	x	x	x	x	x	x	x	AbS
		12r1*7	x	//+ STOP		x	x	x	x	x	x	x	x	x	x	AbS
		11r1*10 //+	x	//+ STOP		x	x	x	x	x	x	x	x	x	x	AbS
		11r1*3	x	x	x	x	x	x	x	x	x	x	x	x	x
	ref-3.1	11r1	x	x	x	x	x	x	x	x	x	x	x	x	x
		8r1	x	x	x	x	x	x	x	x	x	x	x	x	x
		2r1-2r2-r1-r1'	x	x	x	x	x	x	x	x	x	x	x	x	x
		2r1-2r2-r1-r1'	x	x	x	x	x	x	x	x	x	x	x	x	x
	2	r2	x	x	x	x	x	x	x	x	x	x	x	x	x
		10r2*10						x	x	x	x	x	x	x	x	AS
GUA - 6	2	≈ 25r2°n-1	x	x	x	x	x	// -	STOP	x	x	x	x	x	x	AbS
		≈ 25r2*7	x	x	x	x	x	// -	STOP	x	x	x	x	x	x	AbS
	ref-2	≈ 25r2	x	x	x	x	x	x	x	x	x	x	x	x	x
		≈ 25r2	x	x	x	x	x	// -	STOP	x	x	x	x	x	x	AbS
		15r2	x	x	x	x	x	// -	STOP	x	x	x	x	x	x	AbS
GUA - 7	3.1a	2r1	x	x	x	x	x	x	x	x	x	x	x	x	x
		2r1	x	x	x	x	x	x	x	x	x	x	x	x	x
		3r1	x	x	x	x	x	x	x	x	x	x	x	x	x
		2r1-2r2-r1-r1'	x	x	x	x	x	x	x	x	x	x	x	x	x
	2	≈ 30r2	x	x	x	x	x	// -	STOP	x	x	x	x	x	x	AbS
		≈ 30r2	x	x	x	x	x		x	x	x	x	x	x	x	AS
		≈ 35r2*n	x	x	x	x	x	// -	STOP	x	x	x	x	x	x	AbS
		18r2	x	x	x	x	x	// -	STOP	x	x	x	x	x	x	AbS
GUA - 8	2	8r2	x	x	x	x	x	// -	STOP	x	x	x	x	x	x	AbS
		8r2	x	x	x	x	x	// -	STOP	x	x	x	x	x	x	AbS
		8r2	x	x	x	x	x	// -	STOP	x	x	x	x	x	x	AbS
		7r2	x	x	x	x	x	// -	STOP	x	x	x	x	x	x	AbS
		r2	x	x	x	x	x	// -	STOP	x	x	x	x	x	x	AbS
	3.1a	2r1-2r2-r1-r1'	x	x	x	x	x	x	x	x	x	x	x	x	x
		5r1	x	x	x	x	x	x	x	x	x	x	x	x	x
GUA - 9	2	≈ 25r2	x	x	x	x	x		x	x	x	x	x	x	x	AS
		5r2	x	x	x	x	x	// -	STOP	x	x	x	x	x	x	AbS
		3r2	x	x	x	x	x		x	x	x	x	x	x	x	AS
		9r2*2	x	x	x	x	x	// -	STOP	x	x	x	x	x	x	AbS
		7r2	x	x	x	x	x	x	x	x	x	x	x	x	x
		2r2	x	x	x	x	x		x	x	x	x	x	x	x	AS
		15r2	x	x	x	x	x	// -	STOP	x	x	x	x	x	x	AbS
		14r2	x	x	x	x	x	// -	STOP	x	x	x	x	x	x	AbS
	3.1a	4r1°4	x	x	x	x	x	x	x	x	x	x	x	x	x
		r1-r1*	x	x	x	x	x	x	x	x	x	x	x	x	x
GUA - 10	2	≈ 25r2	x	x	x	x	x	x	x	x	x	x	x	x	x
		≈ 30r2	x	x	x	x	x	x	x	x	x	x	x	x	x
		≈ 30r2	x	x	x	x	x	x	x	x	x	x	x	x	x
		≈ 30r2	x	x	x	x	x		x	x	x	x	x	x	x	AS
		15r2*14	x	x	x	x	x		x	x	x	x	x	x	x	AS
	3.1a	2r1-2r2-r1-r1'	x	x	x	x	x	x	x	x	x	x	x	x	x
		11r1°11	x	x	x	x	x	x	x	x	x	x	x	x	x
		11r1	x	x	x	x	x	x	x	x	x	x	x	x	x
		11r1°1	x	x	x	x	x	x	x	x	x	x	x	x	x
GUA - 11	2	≈ 20r2*n-1	x	x	x	x	x	// -	STOP	x	x	x	x	x	x	AbS
		≈ 30r2	x	x	x	x	x	// -	STOP	x	x	x	x	x	x	AbS
		≈ 30r2	x	x	x	x	x	x	x	x	x	x	x	x	x
		≈ 30r2°1-3	x	x	x	x	x	// -	STOP	x	x	x	x	x	x	AbS
		≈ 30r2	x	x	x	x	x	// -	STOP	x	x	x	x	x	x	AbS
		7r2	x	// -	STOP	x	x	x	x	x	x	x	x	x	x	AbS
		10r2	x	x	x	x	x	// -	STOP	x	x	x	x	x	x	AbS
		13r2	x	x	x	x	x	// -	STOP	x	x	x	x	x	x	AbS
astrain SmLE, SmVEN, SmBRE, or SmGH2 and individual number (1-11)
bref-(x) = variant used as reference for mutation identification; x refers to the SmPoMuc group
cTR = tandem repeats (TR) contained in each variant
- number and type of TR is indicated
- °(x) synonymous mutation (SM) present in the xth repeat of the stretch
- *(x) non-synonymous mutation (NSM) present in the xth repeat of the stretch
dexon characteristics of each variant:
- exon presence or absence is annotated by x or in gray, respectively
- green, blue, orange, and red exons contain SM, NSM, SM+NSM
and a STOP codon, respectively
- //+ indicates partial intron inclusion
- //- indicates partial exon exclusion
esplicing events:
- AS = alternative splicing with conservation of ORF
- AbS = aberrant splicing
