# Supplementary material for: A multistrain approach to studying the mechanisms underlying compatibility in the interaction between Biomphalaria glabrata and Schistosoma mansoni
Source: PLoS Negl Trop Dis. 2017 Mar 2;11(3):e0005398. doi: 10.1371/journal.pntd.0005398 (PMC5349689; doi:10.1371/journal.pntd.0005398)
Supplement: S2 Table — List of molecule categories previously shown to play roles in snail immunity, and the corresponding loci in the BgBRE transcriptome. Underlined lanes correspond to transcripts that are differentially expressed across the four B. glabrata strains. Molecules were selected from: B. glabrata transcriptomes and the literature [11,17,30]. FREP nomenclature is detailed in the chapter “Characterization and expression analysis of FREPs in the four B. glabrata strains”, see Results section. (XLSX) [file pntd.0005398.s003.xlsx]

## Sheet: Feuil1
S2 Table. Biomphalaria glabrata immunome.
Immune relevant molecule categories	BgBRE transcripts number	Description
Theromacin	Locus_1388_Transcript_318/796	Theromacin (CK989857)
	Locus_4498_Transcript_2/6	Theromacin-like
Biomphalysin-like	Locus_27840_Transcript_6/6	Biomphalysin-like
	Locus_4446_Transcript_1/1	Biomphalysin-like
	Locus_9866_Transcript_1/1	Biomphalysin-like
Achacin-like	Locus_416_Transcript_1/6	Achacin-like
	Locus_25_Transcript_8606/10008	Achacin-like
LBP/BPI	Locus_3681_Transcript_25/41	BgLBP/BPI 3.2
	Locus_3173_Transcript_9/14	BgLBP/BPI 3.1
	Locus_36932_Transcript_1/1	BgLBP/BPI 2
	Locus_73_Transcript_16/21	BgLBP/BPI 1.2
	Locus_73_Transcript_9/21	BgLBP/BPI 1.1
dual oxidase	Locus_4523_Transcript_10/44	dual oxidase1
	Locus_81845_Transcript_1/1	dual oxidase1
	Locus_84578_Transcript_1/5	dual oxidase1
	Locus_31200_Transcript_1/5	dual oxidase1
	Locus_64290_Transcript_1/1	dual oxidase2
	Locus_5749_Transcript_4/19	dual oxidase1
nadph oxidase	Locus_14203_Transcript_2/3	nadph oxidase
cytochrome b-245	Locus_4300_Transcript_4/6	cytochrome b-245 light chain
sh3 and px domain-containing protein	Locus_38897_Transcript_2/13	sh3 and px domain-containing protein 2b
nitric oxide synthase	Locus_53016_Transcript_1/1	nitric oxide synthase
	Locus_56847_Transcript_1/1	nitric oxide synthase
	Locus_51691_Transcript_1/1	nitric oxide synthase
SOD	Locus_46090_Transcript_5/6	SOD
	Locus_3075_Transcript_4/11	SOD
	Locus_2542_Transcript_12/13	SOD Bg
	Locus_38456_Transcript_2/3	SOD mitochondrial
GREP	Locus_751_Transcript_5/5	GREP
CREP	Locus_39839_Transcript_1/1	CREP4
	Locus_40683_Transcript_4/10	CREP2
	Locus_51322_Transcript_1/2	CREP1
	Locus_38272_Transcript_4/6	CREP3
	Locus_5928_Transcript_29/48	CREP-like
FREP	Locus_70165_Transcript_6/9	Frep M
	Locus_2616_Transcript_20/22	Frep J1
	Locus_15583_Transcript_2/7	Frep D
	Locus_22855_Transcript_3/4	Frep B
	Locus_1056_Transcript_14/28	Frep I3
	Locus_1056_Transcript_7/28	Frep I3
	Locus_2616_Transcript_1/22	Frep J1
	Locus_3534_Transcript_37/179	Frep K2
	Locus_3534_Transcript_41/179	Frep K2
	Locus_3534_Transcript_70/179	Frep I2
	Locus_2479_Transcript_35/147	Frep J2
	Locus_1043_Transcript_1/2	Frep A
	Locus_15583_Transcript_6/7	Frep D
	Locus_50943_Transcript_1/1	Frep C1
	Locus_62911_Transcript_1/1	Frep F
	Locus_1056_Transcript_16/28	Frep I3
	Locus_14626_Transcript_1/8	Frep J4
	Locus_2479_Transcript_31/147	Frep J2
	Locus_2479_Transcript_51/147	Frep J2
	Locus_3534_Transcript_148/179	Frep I1
	Locus_3534_Transcript_154/179	Frep K3
	Locus_3534_Transcript_156/179	Frep J3
	Locus_3534_Transcript_157/179	Frep J3
	Locus_3534_Transcript_29/179	Frep K2
	Locus_3534_Transcript_65/179	Frep J3
	Locus_72583_Transcript_2/5	Frep J5
	Locus_82737_Transcript_2/7	Frep H
	Locus_82737_Transcript_6/7	Frep L
Selectin	Locus_13983_Transcript_1/1	Bg selectin 1
	Locus_38041_Transcript_1/1	Bg selectin 1
	Locus_759_Transcript_1/1	Bg selectin 1
FREM	Locus_2215_Transcript_1/12	FREM
	Locus_81345_Transcript_1/2	FREM-like
MIF	Locus_3049_Transcript_1/4	MIF1
	Locus_38004_Transcript_5/6	MIF2
TEP	Locus_35848_Transcript_21/21	BgTEP
	Locus_78156_Transcript_1/1	BgTEP
	Locus_49323_Transcript_1/7	BgTEP
c-type lectin	Locus_234_Transcript_72/96	C-type lectin
	Locus_39557_Transcript_3/13	c-type lectin (mannose)
	Locus_3186_Transcript_5/17	c-type lectin (galactose)
galectin	Locus_2016_Transcript_6/7	galectin1/2
	Locus_298_Transcript_4/13	tandem repeat galectin Bg
	Locus_58474_Transcript_1/1	tandem repeat galectin Bg
	Locus_36501_Transcript_3/25	galectin4-like variant
	Locus_179_Transcript_11/11	galectin 4
grctm	Locus_28_Transcript_1/5_	grctm2
	Locus_51008_Transcript_1/5	grctm6
	Locus_3134_Transcript_6/8	grctm3
Mucin	Locus_892_Transcript_72/138	Mucin-like
MEGF-like domains protein	Locus_4556_Transcript_80/98	MEGF-like domains protein 10-like
	Locus_6642_Transcript_3/27	MEGF-like domains protein 10-like
VEGF receptor2	Locus_947_Transcript_26/27	VEGF receptor2
ADAMTS	Locus_82787_Transcript_1/1	ADAMTS-4 precursor
	Locus_6362_Transcript_6/22	ADAMTS-8 like
	Locus_6362_Transcript_8/22	ADAMTS-4
	Locus_6362_Transcript_11/22	ADAMTS-4
	Locus_71919_Transcript_1/1	ADAMTS-1
	Locus_3585_Transcript_57/57	ADAMTS-20
	Locus_3585_Transcript_44/57	ADAMTS-20
	Locus_2_Transcript_32/80	ADAMTS-9 like
	Locus_2_Transcript_79/80	ADAMTS-9 like
	Locus_2_Transcript_74/80	ADAMTS-9 like
	Locus_2827_Transcript_1/1	ADAMTS-9
	Locus_1525_Transcript_1/7	ADAMTS-4
	Locus_3585_Transcript_41/57	ADAMTS-1 like
	Locus_3585_Transcript_40/57	ADAMTS-1 like
	Locus_2_Transcript_73/80	ADAMTS-9 like
	Locus_107_Transcript_232/281	ADAMTS-17 like
	Locus_107_Transcript_56/281	ADAMTS-17 like
	Locus_18512_Transcript_2/2	ADAMTS-9
sco spondin	Locus_573_Transcript_86/91	sco-spondin precursor
	Locus_573_Transcript_89/91	sco-spondin precursor
	Locus_17303_Transcript_1/1	tpa: sco-spondin protein
	Locus_33864_Transcript_2/3	tpa: sco-spondin protein
	Locus_60548_Transcript_1/2	sco-spondin precursor
thrombospondin	Locus_81289_Transcript_2/2	thrombospondin-related anonymous protein
Perlucin	Locus_3186_Transcript_17/17	Perlucin Bg
Dermatopontin	Locus_4372_Transcript_5/8	Dermatopontin2 et 3 Bg
	Locus_646_Transcript_1/1	Dermatopontin 1 Bg
macrophage manose receptor	Locus_8828_Transcript_8/27	macrophage manose receptor
alpha2 macroglobulin receptor	Locus_46211_Transcript_3/3	alpha2 macroglobulin receptor
Matrilin	Locus_37267_Transcript_1/1	matrilin Bg
PGRP	Locus_38397_Transcript_1/1	PGRP Bg
	Locus_3178_Transcript_2/5	PGRP short form Bg
Relish	Locus_39202_Transcript_7/9	Relish
	Locus_10792_Transcript_12/15	Relish
	Locus_69767_Transcript_1/1	Relish
List of molecule categories previously shown to play roles in snail immunity, and the corresponding loci in the BgBRE transcriptome. Underlined lanes correspond to transcripts that are differentially expressed across the four B. glabrata strains.
Molecules were selected from: B. glabrata transcriptomes and the literature [11,17,30].
FREP nomenclature is detailed in the chapter “Characterization and expression analysis of FREPs in the four B. glabrata strains”, see Results section.
