# Supplementary material for: A multistrain approach to studying the mechanisms underlying compatibility in the interaction between Biomphalaria glabrata and Schistosoma mansoni
Source: PLoS Negl Trop Dis. 2017 Mar 2;11(3):e0005398. doi: 10.1371/journal.pntd.0005398 (PMC5349689; doi:10.1371/journal.pntd.0005398)
Supplement: S3 Table — The longest transcript number of each class is mentioned, as are: its length in nucleotides and in amino acids (after virtual translation); its new FREP class and standard classification when possible; its IgSF domain number; its position on the B. glabrata genome draft (genome assembly version BglaB1); the corresponding exon number; and, when determined, the predicted transcript in the Vectorbase database. (XLSX) [file pntd.0005398.s004.xlsx]

## Sheet: Feuil1
S3 Table. Annotation of the 24 classes of FREP molecules identified.
Locus name	Sequence Length	FREP Class	standard FREP classification	IgSF domain	Protein Length	Genome Position	amino acid position	Exon number	VB Transcript ID
Bre_Locus_1043_Transcript_1/2	1447	A		1	424	LGUN_random_Scaffold2162: 3785-9338	1-424	2	BGLB000141-RA
Ven_Locus_60406_Transcript_4/5	599	B	1	1	199	LG4_random_Scaffold480: 77447-79867	1-199	2	BGLB000179-RA
Bar_Locus_60578_Transcript_1/8	757	C1	2	1	247	LGUN_random_Scaffold534902: 401-1613	46-167	2
						LGUN_random_Scaffold563550: 1057-1296	168-247	1
						LGUN_random_Scaffold12035: 334-964	1-44	2
Gua_Locus_4255_Transcript_7/16	650	C2	2	1	216	LGUN_random_Scaffold146: 156566-157090	40-216	1	BGLB000221-RA
						LGUN_random_Scaffold563550: 1296-1252	25-39	1
						LGUN_random_Scaffold534902: 1541-1612	1-24	1
Bar_Locus_39217_Transcript_11/12	1202	D	14 ou 14.1	1	378	LG3_random_Scaffold2841: 46793-47516	159-378	1
						LGUN_random_Scaffold34937: 593-1247	1-158	2
Gua_Locus_35516_Transcript_1/1	344	E	4	1	114	LG3_random_Scaffold99: 48688-49891	1-114	2	BGLB000152-RA
Bre_Locus_62911_Transcript_1/1	1005	F		1	309	LGUN_random_Scaffold9614: 977-6191	21-260	5
						LGUN_random_Scaffold20113: 197-344	261-309	1
						LGUN_random_Scaffold88835: 489-628	1-20	1
Bre_Locus_82737_Transcript_2/7	534	H	5	2	177	LGUN_random_Scaffold1199: 81605-86354	1-177	2	BGLB000019-RA
Bre_Locus_3534_Transcript_148/179	1121	I1	3.3 ou 3.2	2	373	LG3_random_Scaffold2841: 16687-23065	1-373	5	BGLB000204-RA
Bre_Locus_3534_Transcript_70/179	1060	I2	3.1	2	353	LG3_random_Scaffold2841: 33847-38645	1-353	5	BGLB000096-RA
Bre_Locus_1056_Transcript_7/28	1238	I3	3	2	412	LGUN_random_Scaffold990: 99422-114087	1-412	5	BGLB014388-RA
Bre_Locus_2616_Transcript_20/22	2513	J1		2	577	LGUN_random_Scaffold11134: 381-3322	219-568	2
						LGUN_random_Scaffold33618: 642-1049	19-154	1
Bre_Locus_2479_Transcript_35/147	1771	J2		2	570	LGUN_random_Scaffold1199: 50715-66619	1-570	5	BGLB004530-RA
Bre_Locus_3534_Transcript_156/179	1759	J3		2	585	LGUN_random_Scaffold4367: 14991-18663	214-585	2
Bre_Locus_14626_Transcript_1/8	1019	J4		2	339	LGUN_random_Scaffold3807: 1414-9207	1-339	5	BGLB000074-RA
Bre_Locus_72583_Transcript_2/5	1678	J5		2	558	LGUN_random_Scaffold1434: 66916-76864	1-558	6	BGLB005224-RA
Gua_Locus_2025_Transcript_122/153	1457	J6		2	485	LGUN_random_Scaffold6870: 5093-14888	1-485	6	BGLB000131-RA
Gua_Locus_4194_Transcript_45/49	813	K1		2	270	LGUN_random_Scaffold5156: 3825-11371	1-270	5	BGLB010948-RA
Gua_Locus_2025_Transcript_102/153	1350	K2		2	449	LGUN_random_Scaffold15796: 24842-25421	218-409	1	BGLB005673-RA
						LGUN_random_Scaffold4714:355-6651	1-217	4
						LGUN_random_Scaffold50535: 756-878	409-449	1
Gua_Locus_2025_Transcript_108/153	1467	K3		2	488	LGUN_random_Scaffold990: 44955-47325	219-488	4
						LGUN_random_Scaffold4714: 354-6658	1-218	4
Gua_Locus_2025_Transcript_75/153	659	K4		2	219	LGUN_random_Scaffold15796: 25040-25259	1-73	1	BGLB005673-RA
						LGUN_random_Scaffold64376: 49-929	82-219	2
Bar_Locus_46586_Transcript_1/5	696	L	13.1	2	231	LGUN_random_Scaffold1199: 15153-17150	1-231	2	BGLB000140-RA
Bre_Locus_70165_Transcript_6/9	1978	M		2	583	LGUN_random_Scaffold2382:2780-15444	1-583	7	BGLB007576-RA
Bre_Locus_82417_Transcript_6/6	407	O		1	135	LGUN_random_Scaffold4104: 31474-31654	204-407	1
						LGUN_random_Scaffold549576: 1345-1405	144-203	1
						LGUN_random_Scaffold10389: 11881-14741	1-140	2
The longest transcript number of each class is mentioned, as are: its length in nucleotides and in amino acids (after virtual translation); its new FREP class and standard classification when possible; its IgSF domain number; its position on the B. glabrata genome draft (genome assembly version BglaB1); the corresponding exon number; and, when determined, the predicted transcript in the Vectorbas…
