# Supplementary material for: A multistrain approach to studying the mechanisms underlying compatibility in the interaction between Biomphalaria glabrata and Schistosoma mansoni
Source: PLoS Negl Trop Dis. 2017 Mar 2;11(3):e0005398. doi: 10.1371/journal.pntd.0005398 (PMC5349689; doi:10.1371/journal.pntd.0005398)
Supplement: S4 Table — The characteristics of BgBAR, BgBRE1, BgBRE2, BgVEN and BgGUA transcriptomes were detailed in terms of reads, contig length, contig number and nucleotide numbers. BgBRE1 and BgBRE2 transcriptomes came from 2 independent biological replicates. (XLSX) [file pntd.0005398.s005.xlsx]

## Sheet: Feuil1
Statistics for reads	BgBAR	BgBRE1	BgBRE2	BgVEN	BgGUA
Number of reads:	116679444	99316948	73000210	111787786	100640190
Number of cleaned paired reads:	105718404	90331578	66588544	85918982	88800366
Theoritical coverage:	66 X	56 X	40 X	53 X	55 X
Statistics for contig lengths:
Min contig length:	100	100	100	100	100
Max contig length:	8475	10868	10458	4527	10874
Mean contig length:	423.3	528.8	470.2	278.4	456.0
Standard deviation of contig length:	452.8	568.6	522.9	189.9	480.5
Median contig length:	262	312	280	205	280
N50 contig length:	610	855	722	322	681
Statistics for numbers of contigs:
Number of contigs:	70533	94833	81950	79663	82499
Number of contigs >=1kb:	5818	13095	8638	1225	8316
Number of contigs in N50:	13028	16544	14299	20040	15035
Statistics for bases in the contigs:
Number of bases in all contigs:	29855302	50096925	38532699	22181901	37622425
Number of bases in contigs >=1kb:	9355295	21862558	14466814	1625240	13300831
GC Content of contigs:	40.1%	38.6%	39.5%	40.9%	39.3%
